# Supplementary material for: Risk of Heart Failure between Different Metabolic States of Health and Weight: A Meta-Analysis of Cohort Studies
Source: Nutrients. 2022 Dec 8;14(24):5223. doi: 10.3390/nu14245223 (PMC9785251; doi:10.3390/nu14245223)
Supplement: Supplementary file 1 [file nutrients-14-05223-s001.zip]

Archive with 1 entries (1 files):
- nutrients-2053783-supplementary.pdf
